# Supplementary material for: PSTPIP2 ameliorates aristolochic acid nephropathy by suppressing interleukin-19-mediated neutrophil extracellular trap formation
Source: eLife. 2024 Feb 5;13:e89740. doi: 10.7554/eLife.89740 (PMC10906995; doi:10.7554/eLife.89740)
Supplement: Figure 1—source data 1. [file elife-89740-fig1-data1.zip › Figure1-source data1.xlsx]

## Sheet: Figure 1B
FIG 1B-Western blot analysis of PSTPIP2 expression in kidney tissue lysates, which were isolated on day 3 after AAI treatment. β-actin was used as a loading control. Quantification of the PSTPIP2/β-actin ratio (n = 5 per group).
Treatment	Vehicle	AAI(3d)
Ratio (PSTPIP2/β-actin)	1.16558	0.466859
	0.830498	0.546711
	0.895802	0.324439
	0.825089	0.532642
	1.28303	0.695132

## Sheet: Figure 1C
FIG 1C-Real-time PCR analysis of PSTPIP2 expression in kidney tissue, which were isolated on day 3 after AAI treatment. β-actin was used as a loading control (n = 6 per group).
Treatment	Vehicle	AAI(3d)
Relative PSTPIP2 mRNA expression	1.28019	0.452617
	0.695616	0.34302
	0.631285	0.370197
	0.911531	0.377975
	1.31619	0.410759
	1.34384	0.455765

## Sheet: Figure 1E
Fig 1E-Protein levels of kidney injury molecule-1 (KIM-1) in mRTECs treated with AAI (40 μM/20 h) based on western blotting. Quantification of the KIM-1/β-actin ratio (n = 3).
Treatment	Vehicle	AAI(40μM/20h)
Ratio (KIM-1/β-actin)	1.22606	2.21286
	0.812234	2.29046
	0.798012	2.05728

## Sheet: Figure 1F
Fig 1F-Protein levels of PSTPIP2 in mRTECs treated with AAI (40 μM/20 h) analyzed by western blotting. Quantification of the PSTPIP2/β-actin ratio (n = 3).
Treatment	Vehicle	AAI(40μM/20h)
Ratio (PSTPIP2/β-actin)	1.02399	0.305468
	1.08935	0.361158
	0.886653	0.301398
