# Supplementary material for: PSTPIP2 ameliorates aristolochic acid nephropathy by suppressing interleukin-19-mediated neutrophil extracellular trap formation
Source: eLife. 2024 Feb 5;13:e89740. doi: 10.7554/eLife.89740 (PMC10906995; doi:10.7554/eLife.89740)
Supplement: Figure 2—source data 1. [file elife-89740-fig2-data1.zip › Figure2-source data1.xlsx]

## Sheet: Figure 2D
FIG 2D-Protein level of PSTPIP2 in FF (n = 6) and PSTPIP2-cKI (n = 6) mice assessed by Western blotting.
Group	FF	PSTPIP2-cKI
Ratio (PSTPIP2/β-actin)	0.864243	6.5471
	1.44483	6.91376
	0.936195	6.95568
	0.972158	6.19048
	0.816765	6.96167
	0.965807	7.28096

## Sheet: Figure 2E
FIG 2E- mRNA level of PSTPIP2 in FF (n = 6) and PSTPIP2-cKI (n = 6) mice assessed by real-time PCR.
Group	FF	PSTPIP2-cKI
Relative PSTPIP2 mRNA expression	1.28019	53.6819
	0.695616	69.376
	0.631285	127.678
	0.911531	67.9482
	1.31619	65.1803
	1.34384	71.3264

## Sheet: Figure 2G
FIG 2G- Serum creatinine (Cr) assay. Serum Cr showed that PSTPIP2 overexpression prevented renal dysfunction in AAI-induced nephropathy (n = 6 per group).
treatment	Vehicle		AAI(3d)
	FF	PSTPIP2-cKI	FF	PSTPIP2-cKI
Cr(μmol/L)	26.2055	12.2292	124.711	53.3518
	17.4704	7.92885	94.4743	20.2925
	14.2451	14.917	153.739	28.6245
	18.9486	14.6482	151.051	20.0237
	14.2451	16.7984	155.217	14.6482
	13.4387	11.8261	156.561	25.668

## Sheet: Figure 2H
FIG 2H- Blood urea nitrogen (BUN) assay. Serum BUN showed that PSTPIP2 overexpression prevented renal dysfunction in AAI-induced nephropathy (n = 6 per group).
treatment	Vehicle		AAI(3d)
	FF	PSTPIP2-cKI	FF	PSTPIP2-cKI
BUN(mmol/L)	7.03704	4.81481	29.4444	10
	8.7037	5.55556	20.7407	10.2339
	7.96296	7.03704	25.463	11.0526
	7.59259	8.88889	27.7778	12.5731
	7.03704	6.2963	26.8519	13.2749
	4.07407	5.55556	19.8148	11.2865

## Sheet: Figure 2I
FIG 2I-Expression of kidney injury molecule-1 (KIM-1) protein in kidney tissues from FF and PSTPIP2-cKI mice treated with vehicle and AAI examined by western blotting (n = 6 per group).
treatment	Vehicle		AAI(3d)
	FF	PSTPIP2-cKI	FF	PSTPIP2-cKI
Ratio (KIM-1/β-actin)	1.66882	1.52004	2.0006	2.0212
	0.752747	1.59509	2.66491	1.72694
	1.20491	0.820538	2.83735	2.61101
	0.901565	1.53662	3.0765	1.48714
	0.971136	1.33385	3.06533	2.3391
	0.500824	1.77046	3.34915	2.07695

## Sheet: Figure 2J
FIG 2J-Representative immunohistochemical (IHC) staining and KIM-1 levels in kidney tissues (n = 6 per group).
treatment	Vehicle		AAI(3d)
	FF	PSTPIP2-cKI	FF	PSTPIP2-cKI
Postive area (%)	0.319	0.267	1.851	1.184
	0.258	0.535	2.055	0.635
	0.288	0.453	1.535	0.829
	0.39	0.453	2.45	1.297
	0.149	0.382	2.08	1.126
	0.377	0.409	1.556	0.732
