# Supplementary material for: PSTPIP2 ameliorates aristolochic acid nephropathy by suppressing interleukin-19-mediated neutrophil extracellular trap formation
Source: eLife. 2024 Feb 5;13:e89740. doi: 10.7554/eLife.89740 (PMC10906995; doi:10.7554/eLife.89740)
Supplement: Figure 2—source data 2. [file elife-89740-fig2-data2.zip]

Archive with 8 entries (7 files):
- Figure 2-data 2/
- Figure 2-data 2/Figure 2—data 2-(A).jpg
- Figure 2-data 2/Figure 2—data 2-(B).jpg
- Figure 2-data 2/Figure 2—data 2-(C).jpg
- Figure 2-data 2/Figure 2—data 2-(D).jpg
- Figure 2-data 2/Figure 2—data 2-(E).jpg
- Figure 2-data 2/Figure 2—data 2-(F).jpg
- Figure 2-data 2/Figure 2—source data 2.pptx
