# Supplementary material for: PSTPIP2 ameliorates aristolochic acid nephropathy by suppressing interleukin-19-mediated neutrophil extracellular trap formation
Source: eLife. 2024 Feb 5;13:e89740. doi: 10.7554/eLife.89740 (PMC10906995; doi:10.7554/eLife.89740)
Supplement: Figure 4—figure supplement 2—source data 1. [file elife-89740-fig4-figsupp2-data1.zip]

Archive with 1 entries (1 files):
- Figure 4-figure supplement 2-source data1.xlsx
