# Supplementary material for: PSTPIP2 ameliorates aristolochic acid nephropathy by suppressing interleukin-19-mediated neutrophil extracellular trap formation
Source: eLife. 2024 Feb 5;13:e89740. doi: 10.7554/eLife.89740 (PMC10906995; doi:10.7554/eLife.89740)
Supplement: Figure 5—source data 1. [file elife-89740-fig5-data1.zip › Figure5-source data1.xlsx]

## Sheet: Figure 5A
FIG 5A-Serum nucleosome level after aristolochic acid I (AAI) treatment for 3 d (n = 5).
Treatment(AAI 10mg/kg)	0d	3d
Fold increase vs.control	0.88959	1.60883
	1.14196	1.36909
	0.725552	1.81703
	0.902208	1.63407
	0.895899	1.94322

## Sheet: Figure 5B
FIG 5B-Serum myeloperoxidase (MPO) level after AAI treatment for 3 d (n = 6).
Treatment(AAI 10mg/kg)	0d	3d
serum MPO level (pg/mL)	1140.17	1403.54
	1181.32	1411.77
	1189.55	1448.81
	1152.51	1350.04
	1127.82	1304.78
	1210.12	1469.39

## Sheet: Figure 5C
FIG 5C-Serum dsDNA level after AAI treatment for 3 d (n = 6).
Treatment(AAI 10mg/kg)	0d	3d
serum dsDNA (ng/mL)	1241.85	1582.26
	1212.1	1609.61
	1273.82	1588.35
	1250.17	1532.36
	1311.15	1597.04
	1267.54	1534.58

## Sheet: Figure 5D
FIG 5D-Protein level of citrullinated histone 3 (Cit-H3) assessed by western blotting after AAI treatment for 3 d (n = 6).
Treatment(AAI 10mg/kg)	0d	3d
Ratio (Cit-H3/β-actin)	0.884622	1.60705
	1.03067	1.7752
	0.977546	1.60892
	1.08841	1.32741
	1.05895	1.50716
	0.959806	1.59414

## Sheet: Figure 5F
FIG 5F-Serum nucleosome level of PSTPIP2Flox/Flox and PSTPIP2-cKI mice treated with AAI (n = 6 per group).
treatment	Vehicle		AAI(3d)
	FF	PSTPIP2-cKI	FF	PSTPIP2-cKI
Fold increase vs.control	1.04892	0.804327	1.34055	1.00188
	1.09596	1.21355	1.5334	0.917215
	0.954845	0.997178	1.50047	1.06303
	0.827846	0.97366	1.52869	0.888993
	1.07244	1.00659	1.70273	1.0254
	1.33454	0.874882	1.23707	1.20884

## Sheet: Figure 5G
FIG 5G-Serum MPO level of PSTPIP2Flox/Flox and PSTPIP2-cKI mice treated with AAI (n = 6 per group).
treatment	Vehicle		AAI(3d)
	FF	PSTPIP2-cKI	FF	PSTPIP2-cKI
serum MPO level (pg/mL)	1.04892	0.804327	1.34055	1.00188
	1.09596	1.21355	1.5334	0.917215
	0.954845	0.997178	1.50047	1.06303
	0.827846	0.97366	1.52869	0.888993
	1.07244	1.00659	1.70273	1.0254
	1.33454	0.874882	1.23707	1.20884

## Sheet: Figure 5H
FIG 5H-Serum dsDNA level of PSTPIP2Flox/Flox and PSTPIP2-cKI mice treated with AAI (n = 6 per group).
treatment	Vehicle		AAI(3d)
	FF	PSTPIP2-cKI	FF	PSTPIP2-cKI
serum dsDNA (ng/mL)	1112.48	1417.77	1848.54	1649.32
	1234.08	1444.93	1730.82	1483.74
	1030.98	977.943	1635.09	1530.31
	1275.47	1206.91	1785.15	1535.48
	1227.61	878.336	2253.43	1319.45
	1107.3	1045.21	1811.02	1468.22

## Sheet: Sheet7
FIG 5I-Western blot analysis of Cit-H3. Quantification of the Cit-H3/β-actin ratio (n = 6 per group).
treatment	Vehicle		AAI(3d)
	FF	PSTPIP2-cKI	FF	PSTPIP2-cKI
Ratio (Cit-H3/β-actin)	1.19247	1.00512	2.43802	1.96167
	0.995181	1.48799	2.43839	1.99286
	1.10235	1.19582	2.09998	1.80923
	0.838042	1.17787	2.1576	1.7866
	0.688277	1.26765	2.22613	1.48279
	1.18368	1.03442	2.61862	2.29375
