# Supplementary material for: PSTPIP2 ameliorates aristolochic acid nephropathy by suppressing interleukin-19-mediated neutrophil extracellular trap formation
Source: eLife. 2024 Feb 5;13:e89740. doi: 10.7554/eLife.89740 (PMC10906995; doi:10.7554/eLife.89740)
Supplement: Figure 5—figure supplement 4—source data 2. [file elife-89740-fig5-figsupp4-data2.zip]

Archive with 6 entries (5 files):
- Figure 5-figure supplement 4- data 2/
- Figure 5-figure supplement 4- data 2/Figure 5-figure supplement 4—data 2-(A).jpg
- Figure 5-figure supplement 4- data 2/Figure 5-figure supplement 4—data 2-(B).jpg
- Figure 5-figure supplement 4- data 2/Figure 5-figure supplement 4—data 2-(C).jpg
- Figure 5-figure supplement 4- data 2/Figure 5-figure supplement 4—data 2-(D).jpg
- Figure 5-figure supplement 4- data 2/Figure 5-figure supplement 4—source data 2.pptx
