# Supplementary material for: PSTPIP2 ameliorates aristolochic acid nephropathy by suppressing interleukin-19-mediated neutrophil extracellular trap formation
Source: eLife. 2024 Feb 5;13:e89740. doi: 10.7554/eLife.89740 (PMC10906995; doi:10.7554/eLife.89740)
Supplement: Figure 9—source data 2. [file elife-89740-fig9-data2.zip]

Archive with 5 entries (4 files):
- Figure 9-data 2/
- Figure 9-data 2/Figure 9—data 2-(A).jpg
- Figure 9-data 2/Figure 9—data 2-(B).jpg
- Figure 9-data 2/Figure 9—data 2-(C).jpg
- Figure 9-data 2/Figure 9—source data 2.pptx
