# Supplementary material for: PSTPIP2 ameliorates aristolochic acid nephropathy by suppressing interleukin-19-mediated neutrophil extracellular trap formation
Source: eLife. 2024 Feb 5;13:e89740. doi: 10.7554/eLife.89740 (PMC10906995; doi:10.7554/eLife.89740)
Supplement: Figure 9—figure supplement 1—source data 2. [file elife-89740-fig9-figsupp1-data2.zip]

Archive with 4 entries (3 files):
- Figure 9-figure supplement 1-data 2/
- Figure 9-figure supplement 1-data 2/Figure 9-figure supplement 1—data 2-(A).tif
- Figure 9-figure supplement 1-data 2/Figure 9-figure supplement 1—data 2-(B).tif
- Figure 9-figure supplement 1-data 2/Figure 9-figure supplement 1—source data 2.pptx
