# Supplementary material for: PSTPIP2 ameliorates aristolochic acid nephropathy by suppressing interleukin-19-mediated neutrophil extracellular trap formation
Source: eLife. 2024 Feb 5;13:e89740. doi: 10.7554/eLife.89740 (PMC10906995; doi:10.7554/eLife.89740)
Supplement: Figure 10—source data 2. [file elife-89740-fig10-data2.zip]

Archive with 20 entries (19 files):
- Figure 10-data2/
- Figure 10-data2/Figure 10—data 2-(A).jpg
- Figure 10-data2/Figure 10—data 2-(B).jpg
- Figure 10-data2/Figure 10—data 2-(C).jpg
- Figure 10-data2/Figure 10—data 2-(D).jpg
- Figure 10-data2/Figure 10—data 2-(E).jpg
- Figure 10-data2/Figure 10—data 2-(F).jpg
- Figure 10-data2/Figure 10—data 2-(G).jpg
- Figure 10-data2/Figure 10—data 2-(H).jpg
- Figure 10-data2/Figure 10—data 2-(I).jpg
- Figure 10-data2/Figure 10—data 2-(J).jpg
- Figure 10-data2/Figure 10—data 2-(K).jpg
- Figure 10-data2/Figure 10—data 2-(L).tif
- Figure 10-data2/Figure 10—data 2-(M).jpg
- Figure 10-data2/Figure 10—data 2-(N).tif
- Figure 10-data2/Figure 10—data 2-(O).tif
- Figure 10-data2/Figure 10—data 2-(P).tif
- Figure 10-data2/Figure 10—data 2-(Q).tif
- Figure 10-data2/Figure 10—data 2-(R).tif
- Figure 10-data2/Figure 10—source data 2.pptx
